# Supplementary material for: Genome-Wide Identification and Expression Analysis of NRAMP Family Genes in Soybean (Glycine Max L.)
Source: Front Plant Sci. 2017 Aug 18;8:1436. doi: 10.3389/fpls.2017.01436 (PMC5563376; doi:10.3389/fpls.2017.01436)
Supplement: Supplementary file 4 [file Table4.XLSX]

## Sheet: Light responsiveness
Supplementary Table S4 Lists of cis-elements in the putative promoter regions of 13 soybean NRAMP genes
Function annotation	Element	GmNRMAP1a	GmNRMAP1b	GmNRMAP2a	GmNRMAP2b	GmNRMAP3a	GmNRMAP3b	GmNRMAP4a	GmNRMAP4b	GmNRMAP5a	GmNRMAP5b	GmNRMAP6a	GmNRMAP6b	GmNRMAP7
cis-acting regulatory element involved in light responsiveness	G-Box	2	2	1	2	3	2	2	2	4	4	2		1
cis-acting regulatory element involved in light responsiveness	G-box	5	2	3	4	4	4	3	3	4	4	3		2
cis-acting element involved in light responsiveness	ACE					1	1			1
part of a conserved DNA module involved in light responsiveness	Box 4	1	7	7		7	1	1	2	3	5	4	1	4
part of a conserved DNA module involved in light responsiveness	ATCT-motif	1	1			1			2	1	2			1
part of a conserved DNA module involved in light responsiveness	ATC-motif				1
part of a conserved DNA module involved in light responsiveness	ATCC-motif				1
part of a module for light response	AE-box							1
part of a light responsive module	AT1-motif	1		1		1	1			1				1
part of a light responsive element	CATT-motif				1			1	1	1			3
part of a light responsive element	GA-motif			2	1									1
part of a light responsive element	GAG-motif	1			1	1	2	1		2	1	2		2
part of a light responsive element	GATA-motif	1				1		1	1				2
part of a light responsive element	Gap-box		1
part of a light responsive element	I-box				1			2	1	1	1		3
part of a light responsive element	LAMP-element							1		1
part of a light responsive element	LS7													1
part of a light responsive element	TCCC-motif											1
part of a light responsive element	TCT-motif	1					2	1				2	1	1
part of a light responsive element	chs-CMA1a				1	1
part of a light responsive element	chs-CMA2a							1	1
part of a light responsive element	chs-Unit 1 m1									1
MYB binding site involved in light responsiveness	MRE		1								1
light responsive element	Box I	4	2	3				3	3	1	1	1	2	3
light responsive element	3-AF1 binding site	1			1							2
light responsive element	Sp1	2					1	7				1
light responsive element	GT1-motif		2	1				3	1	3	4
involved in shoot-specific expression and light responsiveness	as-2-box			2	2		1					1

## Sheet: Related to phytohormone
Function annotation		Element	GmNRMAP1a	GmNRMAP1b	GmNRMAP2a	GmNRMAP2b	GmNRMAP3a	GmNRMAP3b	GmNRMAP4a	GmNRMAP4b	GmNRMAP5a	GmNRMAP5b	GmNRMAP6a	GmNRMAP6b	GmNRMAP7
cis-acting element involved in the abscisic acid responsiveness	ABA	ABRE	2	1	1	2	3	1	1	2	3	2	4		2
cis-acting regulatory element involved in the MeJA-responsiveness	MeJA	CGTCA-motif			3	1	2	1				1		2
cis-acting regulatory element involved in the MeJA-responsiveness	MeJA	TGACG-motif			3	1	2	1				1		2
ethylene-responsive element	ETH	ERE	1		2					2					1
gibberellin-responsive element	GA	GARE-motif	1		3	3	1			1
gibberellin-responsive element	GA	P-box			1	1				1	1	1
cis-acting element involved in gibberellin-responsiveness	GA	TATC-box							2	1			2
cis-acting element involved in salicylic acid responsiveness	SA	TCA-element		1					2	2	3	1	2	1	1
auxin-responsive element	IAA	TGA-element			3	1	2			1

## Sheet: Regulatory Motifs
Function annotation	Element	GmNRMAP1a	GmNRMAP1b	GmNRMAP2a	GmNRMAP2b	GmNRMAP3a	GmNRMAP3b	GmNRMAP4a	GmNRMAP4b	GmNRMAP5a	GmNRMAP5b	GmNRMAP6a	GmNRMAP6b	GmNRMAP7
core promoter element around -30 of transcription start	TATA-box	72	92	64	114	123	92	109	48	95	116	133	62	151
common cis-acting element in promoter and enhancer regions	CAAT-box	23	34	28	27	32	26	21	24	40	30	17	23	17
cis-acting regulatory element required for endosperm expression	Skn-1_motif	2	1	4	4	3	4	4	1	1	2	1	2	2
enhancer	TA-rich region	2										7		32
cis-acting element conferring high transcription levels	5UTR Py-rich stretch			1			1		1	1	2		3	1
binding site of AT-rich DNA binding protein (ATBP-1)	AT-rich element			1	1	1	1		1
element for maximal elicitor-mediated activation (2copies)	AT-rich sequence				1							1
cis-acting regulatory element associated to the TGAGTCA motif	ATGCAAAT motif						1	1
protein binding site	Box III				1				1
protein binding site	HD-Zip 3													1

## Sheet: Other
Function annotation	Element	GmNRMAP1a	GmNRMAP1b	GmNRMAP2a	GmNRMAP2b	GmNRMAP3a	GmNRMAP3b	GmNRMAP4a	GmNRMAP4b	GmNRMAP5a	GmNRMAP5b	GmNRMAP6a	GmNRMAP6b	GmNRMAP7
cis-acting element involved in defense and stress responsiveness	TC-rich repeats	1		1		1	2	2	4		2	1		3
cis-acting element involved in heat stress responsiveness	HSE	3	1	2	3		1	1	1		1	1	1	2
MYB binding site involved in drought-inducibility	MBS	2	1		2			3	1	2			1	1
cis-acting element involved in low-temperature responsiveness	LTR		1	2	1		1
cis-acting regulatory element essential for the anaerobic induction	ARE	1	3				1	1	3				1	1
MYB binding site involved in flavonoid biosynthetic genes regulation	MBSI	1		1
cis-acting regulatory element involved in zein metabolism regulation	O2-site	1	1		1								1
cis-acting regulatory element involved in circadian control	circadian	4	1		1		3	6	3			3	1	1
cis-acting regulatory element related to meristem expression	CAT-box	1	1			1							1
cis-acting regulatory element related to meristem specific activation	CCGTCC-box									1
cis-regulatory element involved in endosperm expression	GCN4_motif			1	1	1	3							1
nodule specific factor binding site	Nodule-site2							1
element involved in differentiation of the palisade mesophyll cells	HD-Zip 1									1
element involved in the control of leaf morphology development	HD-Zip 2									1
fungal elicitor responsive element	Box-W1					1	3		1					1
